# Supplementary material for: Locus-Specific Isolation of the Nanog Chromatin Identifies Regulators Relevant to Pluripotency of Mouse Embryonic Stem Cells and Reprogramming of Somatic Cells
Source: Int J Mol Sci. 2022 Dec 3;23(23):15242. doi: 10.3390/ijms232315242 (PMC9740452; doi:10.3390/ijms232315242)
Supplement: Supplementary file 1 [file ijms-23-15242-s001.zip]

Archive with 1 entries (1 files):
- ijms-2063209-supplementary.pdf
